# Supplementary material for: Germline Mutational Landscape in Chinese Patients With Advanced Breast Cancer
Source: Front Oncol. 2022 Apr 13;12:745796. doi: 10.3389/fonc.2022.745796 (PMC9043949; doi:10.3389/fonc.2022.745796)
Supplement: Supplementary file 1 [file DataSheet_1.xlsx]

## Sheet: PredicineAtlas
PredicineATLAS FUSION genes in underline
ABL1	ABL2	ABRAXAS1	ACVR1	ACVR1B	ACVR2A	ADARB2	AKT1	AKT1S1	AKT2	AKT3	ALK	ALOX12B
ALOX5	AMER1	ANKRD11	APC	APEX1	AR	ARAF	AREG	ARFRP1	ARHGAP35	ARID1A	ARID1B	ARID2
ARID5B	ASXL1	ASXL2	ATM	ATR	ATRX	AURKA	AURKB	AXIN1	AXIN2	AXL	B2M	BABAM1
BAP1	BARD1	BCL10	BCL2	BCL2L1	BCL2L11	BCL2L2	BCL6	BCOR	BCORL1	BCR	BIRC3	BIRC5
BLM	BMPR1A	BRAF	BRCA1	BRCA2	BRD2	BRD3	BRD4	BRIP1	BTG1	BTG2	BTK	CALR
CARD11	CARM1	CASP8	CBFB	CBL	CCND1	CCND2	CCND3	CCNE1	CCNQ	CD22	CD274	CD276
CD70	CD74	CD79A	CD79B	CDC42	CDC7	CDC73	CDH1	CDK12	CDK4	CDK6	CDK8	CDKN1A
CDKN1B	CDKN2A	CDKN2B	CDKN2C	CEBPA	CENPA	CHEK1	CHEK2	CIC	CNOT3	CREBBP	CRKL	CRLF2
CSF1R	CSF3R	CTCF	CTLA4	CTNNA1	CTNNB1	CUL3	CUL4A	CUX1	CXCR4	CYLD	CYP17A1	CYP2C19
CYP2D6	CYP3A4	CYSLTR2	DAXX	DDIT3	DDR1	DDR2	DEPDC5	DEPTOR	DICER1	DIS3	DLL4	DNAJB1
DNMT3A	DNMT3B	DOT1L	DPYD	DUSP4	DYRK2	E2F3	EED	EGFR	EIF1AX	EIF4A2	EIF4E	ELF3
ELOC	EML4	EMSY	EP300	EPAS1	EPCAM	EPHA3	EPHA5	EPHA7	EPHB1	EPHB4	ERBB2	ERBB3
ERBB4	ERCC1	ERCC2	ERCC3	ERCC4	ERCC5	ERCC6	ERCC8	EREG	ERF	ERG	ERRFI1	ESR1
ETV1	ETV4	ETV5	ETV6	EWSR1	EXO1	EZH1	EZH2	EZR	FAAP100	FAAP20	FAAP24	FAM46C
FANCA	FANCB	FANCC	FANCD2	FANCE	FANCF	FANCG	FANCI	FANCL	FANCM	FAS	FAT1	FBXW7
FEN1	FGF10	FGF12	FGF14	FGF19	FGF23	FGF3	FGF4	FGF6	FGFR1	FGFR2	FGFR3	FGFR4
FH	FLCN	FLI1	FLT1	FLT3	FLT4	FOXA1	FOXL2	FOXO1	FOXP1	FRS2	FUBP1	FUS
FZD1	FZD10	FZD2	FZD3	FZD4	FZD5	FZD6	FZD7	FZD8	FZD9	GATA1	GATA2	GATA3
GATA6	GEN1	GID4	GLI1	GNA11	GNA13	GNAQ	GNAS	GPS2	GREM1	GRIN2A	GRM3	GSK3B
GSTP1	H3F3A	H3F3B	H3F3C	HDAC1	HDAC2	HELQ	HES1	HEY1	HEYL	HGF	HIST3H3	HLA-A
HLA-B	HNF1A	HOXB13	HRAS	HSD3B1	HSP90AA1	ID3	IDH1	IDH2	IDO1	IFNG	IFNGR1	IFNGR2
IGF1	IGF1R	IGF2	IGF2R	IKBKE	IKZF1	IL10	IL2RG	IL7R	INHA	INHBA	INPP4B	IRF1
IRF2	IRF4	IRS2	JAK1	JAK2	JAK3	JUN	KAT6A	KCNJ5	KDM1A	KDM5A	KDM5C	KDM6A
KDR	KEAP1	KIT	KLF4	KLHL6	KMT2A	KMT2C	KMT2D	KNSTRN	KRAS	LATS1	LATS2	LIG1
LIG4	LMO1	LYN	MAD2L2	MALT1	MAP2K1	MAP2K2	MAP2K4	MAP3K1	MAP3K13	MAP3K14	MAP4K3	MAPK1
MAPK3	MAPKAP1	MAX	MCL1	MDC1	MDM2	MDM4	MED12	MEF2B	MEN1	MERTK	MET	MITF
MLH1	MLH3	MLST8	MPL	MRAS	MRE11	MSH2	MSH3	MSH6	MST1R	MTHFR	MTOR	MUTYH
MYB	MYC	MYCL	MYCN	MYD88	MYOD1	NBN	NEGR1	NF1	NF2	NFE2L2	NFKBIA	NHEJ1
NKX2-1	NKX3-1	NOTCH1	NOTCH2	NOTCH3	NOTCH4	NPM1	NPRL2	NPRL3	NRAS	NSD1	NSD2	NSD3
NT5C2	NTHL1	NTRK1	NTRK2	NTRK3	NUMB	NUP93	NUTM1	P2RY8	PAK3	PALB2	PARG	PARP1
PARP2	PARP3	PAX5	PBRM1	PDCD1	PDCD1LG2	PDGFRA	PDGFRB	PDK1	PDPK1	PGR	PHF6	PHOX2B
PIAS4	PIK3C2B	PIK3C2G	PIK3C3	PIK3CA	PIK3CB	PIK3CD	PIK3CG	PIK3R1	PIK3R2	PIK3R3	PIM1	PIN1
PLEKHS1	PML	PMS1	PMS2	POLD1	POLE	POLH	POLQ	POU2F2	PPARG	PPM1D	PPP2CA	PPP2R1A
PPP2R2A	PPP3CA	PPP4R2	PPP6C	PRDM1	PRDM14	PREX2	PRKACA	PRKAR1A	PRKCI	PRKD1	PRKDC	PRKN
PTCH1	PTEN	PTPN11	PTPRD	PTPRT	QKI	RAB35	RAC1	RAC2	RAD18	RAD21	RAD50	RAD51
RAD51B	RAD51C	RAD51D	RAD52	RAD54L	RAF1	RARA	RASA1	RB1	RBM10	RECQL	RECQL4	REL
RET	REV3L	RGS1	RHEB	RHOA	RHOB	RICTOR	RIT1	RNF43	ROBO1	ROBO2	ROS1	RPA1
RPS6KA3	RPTOR	RRAGC	RRAS	RRAS2	RSPO1	RSPO2	RSPO4	RUNX1	RXRA	RYBP	SDC4	SDHA
SDHAF2	SDHB	SDHC	SDHD	SEM1	SERPINB3	SERPINB4	SESN2	SETD2	SF3B1	SGK1	SH2B3	SH2D1A
SHOC2	SHQ1	SLC34A2	SLFN11	SLX4	SMAD2	SMAD3	SMAD4	SMARCA2	SMARCA4	SMARCB1	SMARCD1	SMO
SOCS1	SOCS3	SOS1	SOX10	SOX17	SOX2	SOX9	SPEN	SPOP	SRC	SRSF2	SRY	SS18
STAG2	STAT3	STAT4	STIL	STK11	STK19	SUFU	SUZ12	SYK	TBC1D7	TBX3	TEK	TERC
TERT	TET1	TET2	TGFBR1	TGFBR2	TMEM127	TMPRSS2	TNFAIP3	TNFRSF14	TNFRSF1A	TNK2	TOP1	TOP2A
TP53	TP53BP1	TP63	TP73	TRAF2	TRAF3	TRAF7	TSC1	TSC2	TSHR	TSHZ2	TYRO3	U2AF1
UBE2T	UGT1A1	VEGFA	VEGFB	VHL	VTCN1	WEE1	WISP3	WRN	WT1	XBP1	XIAP	XPA
XPC	XPO1	XRCC1	XRCC2	XRCC3	XRCC4	XRCC5	XRCC6	YAP1	ZFHX3	ZNF148	ZNF217	ZNF703
ZNRF3	ZRSR2
* Full exonic coverage for all genes except ones used for fusion detection
